# Supplementary material for: Characteristics, Treatments, and Survival of Uveal Melanoma: A Comparison between Chinese and American Cohorts
Source: Cancers (Basel). 2022 Aug 17;14(16):3960. doi: 10.3390/cancers14163960 (PMC9406112; doi:10.3390/cancers14163960)
Supplement: Supplementary file 1 [file cancers-14-03960-s001.zip]

Archive with 1 entries (1 files):
- cancers-1829775-supplementary.pdf
